# Supplementary material for: Test–Retest Reliability of Isokinetic Strength in Lower Limbs under Single and Dual Task Conditions in Women with Fibromyalgia
Source: J Clin Med. 2024 Feb 24;13(5):1288. doi: 10.3390/jcm13051288 (PMC10932145; doi:10.3390/jcm13051288)
Supplement: Supplementary file 1 [file jcm-13-01288-s001.zip]

Archive with 1 entries (1 files):
- jcm-2824163-supplementary.pdf
